# Supplementary material for: Fishing for Florida Bass in West Virginia: Genomic Evaluation of Florida Bass Presence and Establishing Baselines of Genetic Structure and Diversity for Native Largemouth Bass
Source: Biology (Basel). 2025 Apr 9;14(4):392. doi: 10.3390/biology14040392 (PMC12024669; doi:10.3390/biology14040392)
Supplement: Supplementary file 1 [file biology-14-00392-s001.zip]

Archive with 1 entries (1 files):
- biology-3553723-supplementary.pdf
